# Supplementary material for: Benthic Dissolved Silicon and Iron Cycling at Glaciated Patagonian Fjord Heads
Source: Global Biogeochem Cycles. 2022 Nov 25;36(11):e2022GB007493. doi: 10.1029/2022GB007493 (PMC9786927; doi:10.1029/2022GB007493)
Supplement: Supplementary file 2 — Data Set S1 [file GBC-36-e2022GB007493-s001.xlsx]

## Sheet: Title
Supplementary Data for
Benthic dissolved silicon and iron cycling at glaciated Patagonian fjord heads
Hong Chin Ng1,2,*, Jon R. Hawkings3, Sebastien Bertrand4, Brent A. Summers5, Matthias Sieber5, Tim M. Conway5, Felipe S. Freitas1,6, James P.J. Ward1, Helena V. Pryer7,8, Jemma L. Wadham7,9, Sandra Arndt6, Katharine R. Hendry1,10
1 School of Earth Sciences, University of Bristol, UK
2 Ifremer, Université Bretagne Occidentale, CNRS, Geo-Ocean, 29280, Plouzané, France
3 Department of Earth and Environmental Science, University of Pennsylvania, Philadelphia, USA
4 Renard Centre of Marine Geology, Ghent University, Gent, Belgium
5 College of Marine Science, University of South Florida, St Petersburg, FL, USA
6 BGeosys, Department of Geosciences, Université libre de Bruxelles, Brussels, CP160/03 1050, Belgium.
7 Bristol Glaciology Centre, School of Geographical Sciences, University of Bristol, UK
8 Department of Earth Sciences, University of Cambridge, UK
9 Centre for Arctic Gas Hydrate, Environment and Climate (CAGE), Department of Geosciences, UiT The Arctic University of Norway, N-9037 Tromsø, Norway.
10 Polar Oceans Team, British Antarctic Survey, Cambridge, UK.
* Corresponding author: hn9381@bristol.ac.uk ; hcng@ifremer.fr
Content:
Sheet "Pore water DSi":	Pore water dissolved silicon concentration and isotope data for the four study sites
Sheet "Pore water dFe":	Pore water dissolved iron concentration and isotope data for the four study sites
Sheet "Pore water dMn and NO3":	Pore water dissolved manganese and nitrate concentration data for the four study sites
Sheet "Sediment Si-HCl":	Mild acid-leachable sediment silica concentration and isotope data for the four study sites
Sheet "Sediment Si-Alk":	Mild alkaline-leachable sediment amorphous silica (BSi, ASi) concentration and isotope data for the four study sites

## Sheet: Pore water DSi
Pore water DSi data
Site SJ					Site SH					Site SP					Site SB
Core depth (m)	[DSi] (mmol m-3)	δ30Si (‰)	2 SD (‰)		Core depth (m)	[DSi] (mmol m-3)	δ30Si (‰)	2 SD (‰)		Core depth (m)	[DSi] (mmol m-3)	δ30Si (‰)	2 SD (‰)		Core depth (m)	[DSi] (mmol m-3)	δ30Si (‰)	2 SD (‰)
0	28.0383	1.18316	-		-0.03	21.3863	-	-		-0.05	25.3576	-	-		0	-	-	-
0.15	142.015	3.2838	-		0.02	49.9797	0.799568	-		0.05	81.1544	0.695704	0.268733		0.05	93.664	0.850108	-
0.3	175.771	3.0422	-		0.12	157.9	2.0525	-		0.2	208.534	1.52073	-		0.15	176.764	1.0793	-
0.45	202.577	2.84366	-		0.22	200.591	2.22254	-		0.35	265.125	1.65057	-		0.25	216.477	1.39157	-
0.6	196.62	2.63819	-		0.32	-	2.20335	-		0.55	274.06	0.612229	-		0.35	208.534	1.11959	-
0.75	208.534	2.58141	-		0.42	220.448	1.94686	0.140084		0.75	255.197	1.94637	-		0.45	226.405	0.873101	-
					0.52	236.333	2.04073	0.224083		0.95	252.218	1.85547	0.116852		0.55	240.304	0.918923	-
					0.62	233.355	1.96938	-		1.1	244.276	2.02174	0.125968		0.65	239.312	0.988749	-
					0.72	233.355	2.12863	0.335032

## Sheet: Pore water dFe
Pore water dFe data
Site SJ					Site SH					Site SP					Site SB
Core depth (m)	[dFe] (mmol m-3)	δ56Fe (‰)	2 SD (‰)		Core depth (m)	[dFe] (mmol m-3)	δ56Fe (‰)	2 SD (‰)		Core depth (m)	[dFe] (mmol m-3)	δ56Fe (‰)	2 SD (‰)		Core depth (m)	[dFe] (mmol m-3)	δ56Fe (‰)	2 SD (‰)
0	0.322321	-2.52083	0.1		-0.03	0.856836	0.83	0.05		-0.05	0.390366	0.34	0.08		0	1.23019	-0.66	0.04
0.15	58.5907	-2.68027	0.0691213		0.02	1.29286	0.460065	0.0433865		0.05	0.54705	0.299154	0.0780174		0.05	513.206	-0.790656	0.0478059
0.3	273.794	-1.64546	0.0290757		0.12	61.9751	-1.9787	0.036539		0.2	357.507	-0.529096	0.0198854		0.15	161.966	0.0963907	0.0291034
0.45	502.82	-0.919695	0.0314575		0.22	181.574	-1.69945	0.0340575		0.35	564.598	-0.414365	0.0327208		0.25	600.591	-0.368462	0.0315421
0.6	553.675	-0.634704	0.026427		0.32	243.531	-1.59059	0.0218012		0.55	768.556	-0.312928	0.0251014		0.35	719.312	-0.265139	0.0209396
0.75	479.9	-0.751159	0.0249968		0.42	477.572	-0.93882	0.0174215		0.75	517.146	-0.515486	0.0274471		0.45	718.954	0.0163185	0.0231136
					0.52	561.554	-0.830825	0.0287976		0.95	620.288	-0.186806	0.0189522		0.55	421.703	-0.550382	0.0257994
					0.62	560.48	-0.908673	0.0360241		1.1	602.919	-0.379486	0.0269159		0.65	408.81	-0.512873	0.0260103
					0.72	510.699	-1.00379	0.0251223

## Sheet: Pore water dMn and NO3
Pore water [dMn] and [NO3-] data
Site SJ				Site SH				Site SP				Site SB
Core depth (m)	[dMn] (mmol m-3)	[NO3-] (mmol m-3)		Core depth (m)	[dMn] (mmol m-3)	[NO3-] (mmol m-3)		Core depth (m)	[dMn] (mmol m-3)	[NO3-] (mmol m-3)		Core depth (m)	[dMn] (mmol m-3)	[NO3-] (mmol m-3)
0	7.38924	13.0873		-0.03	3.46481	21.0084		-0.05	1.40613	9.11916		0	12.3139	23.3111
0.15	185.118	8.02108		0.02	14.2251	19.6665		0.05	33.8017	9.52274		0.05	112.399	10.0795
0.3	186.756	4.34388		0.12	452.146	5.25064		0.2	278.496	4.32155		0.15	161.364	4.73028
0.45	143.034	6.78596		0.22	483.09	6.01074		0.35	280.498	4.28823		0.25	277.04	5.57763
0.6	86.6613	5.07856		0.32	494.74	-		0.55	289.417	4.49672		0.35	365.503	4.20786
0.75	79.8355	4.2769		0.42	522.953	4.6293		0.75	287.597	4.38784		0.45	326.368	5.29392
				0.52	556.081	5.90873		0.95	268.666	4.44589		0.55	283.592	4.86904
				0.62	553.897	5.01502		1.1	242.091	5.14245		0.65	215.516	4.34388
				0.72	576.832	4.69765

## Sheet: Sediment Si-HCl
Sediment Si-HCl data
Site SJ					Site SH					Site SP					Site SB
Core depth (m)	Si-HCl content (mmol kg-1)	Si-HCl δ30Si (‰)	2 SD (‰)		Core depth (m)	Si-HCl content (mmol kg-1)	Si-HCl δ30Si (‰)	2 SD (‰)		Core depth (m)	Si-HCl content (mmol kg-1)	Si-HCl δ30Si (‰)	2 SD (‰)		Core depth (m)	Si-HCl content (mmol kg-1)	Si-HCl δ30Si (‰)	2 SD (‰)
0.05	120.914	-1.20557	0.0887157		0.05	120.923	-1.0908	0.00117702		0	-	-	-		0	156.475	-0.895376	0.0189242
0.15	135.874	-1.08878	0.104598		0.15	118.89	-1.07737	0.0200717		0.05	79.9372	-1.6829	0.131754		0.25	154.542	-0.778129	0.05391
0.45	120.26	-1.07936	0.100111		0.45	128.517	-1.16138	0.025584		0.25	102.604	-1.78809	0.17407		0.45	155.2	-0.757891	0.141185
0.75	120.806	-1.12563	0.0898406		0.75	117.083	-1.20741	0.111746		0.55	60.7337	-1.77752	0.135773		0.55	148.987	-0.976122	0.0426294
1.25	115.762	-1.08901	0.0772496							0.75	36.9258	-1.6901	0.0750588
										1.05	36.0551	-1.54092	0.0245019

## Sheet: Sediment Si-Alk
Sediment Si-Alk data
Site SJ					Site SH					Site SP					Site SB
Core depth (m)	Si-Alk content (mmol kg-1)	Si-Alk δ30Si (‰)	2 SD (‰)		Core depth (m)	Si-Alk content (mmol kg-1)	Si-Alk δ30Si (‰)	2 SD (‰)		Core depth (m)	Si-Alk content (mmol kg-1)	Si-Alk δ30Si (‰)	2 SD (‰)		Core depth (m)	Si-Alk content (mmol kg-1)	Si-Alk δ30Si (‰)	2 SD (‰)
0.05	176.468	-0.120354	0.20976		0.05	322.803	-0.518811	0.204749		0	303.666	-0.0225941	0.0110638		0	293.789	-0.777455	0.0637621
0.15	172.626	-0.510584	0.0250158		0.15	347.887	-0.385823	0.11442		0.05	293.479	-0.353758	0.0966633		0.25	297.493	-0.6926	0.0795034
0.45	162.279	-0.134861	0.0169408		0.45	369.733	-0.353217	-		0.25	294.069	-0.253121	0.0576367		0.45	239.875	-0.732631	-
0.75	166.314	0.0720483	0.200294		0.75	338.671	-0.3037	0.0787863		0.55	133.652	-0.00380129	0.0932539		0.55	326.357	-0.615164	0.0941915
1.25	165.018	-0.335951	0.145516							0.75	40.6574	0.049383	0.105347
										1.05	58.437	-	-
